# Supplementary material for: Clinical trials and drug cost savings for Italian health service
Source: BMC Health Serv Res. 2020 Nov 26;20:1089. doi: 10.1186/s12913-020-05928-6 (PMC7691104; doi:10.1186/s12913-020-05928-6)
Supplement: Supplementary file 1 — Additional file 1. Experimental treatment database related to clinical trials. [file 12913_2020_5928_MOESM1_ESM.xlsx]

## Sheet: DataBaseExperimental
Additional file 1 - Experimental treatment database related to clinical trials
CLINICAL TRIAL	STUDY PHASE	PATHOLOGY	TYPE		CYCLE NUMBER	EXPERIMENTAL DRUG 1	EXPERIMENTAL DRUG 1 PATIENT DOSAGE (mg)	EXPERIMENTAL DRUG 1 FREQUENCY OF ADMINISTRATION (BY PROTOCOL)	MARKET PRICE EXPERIMENTAL DRUG 1 (mg)	PATIENT EXPERIMENTAL DRUG 1-COST		EXPERIMENTAL DRUG 2	EXPERIMENTAL DRUG 2 PATIENT DOSAGE (mg)	AVERAGE EXPERIMENTAL DRUG 2 PATIENT DOSAGE (mg)	EXPERIMENTAL DRUG 2 FREQUENCY OF ADMINISTRATION (BY PROTOCOL)	MARKET PRICE EXPERIMENTAL DRUG 2 (mg)	PATIENT EXPERIMENTAL DRUG 1-COST		ESTIMATE TOTAL COST EXPERIMENTAL DRUG
BEVERLY	III	LUNG CANCER	NO PROFIT		1	BEVACIZUMAB	810	1	2.9752	2409.91		0	0			0			2409.91
BEVERLY	III	LUNG CANCER	NO PROFIT		1	BEVACIZUMAB	930	1	2.9752	2766.93		0	0			0			2766.93
BMS CA224-020	I	MELANOMA	PROFIT		2	NIVOLUMAB	240	1	11.8305	5678.64		BMS986016	80			0			5678.64
BMS CA224-020	I	MELANOMA	PROFIT		3	NIVOLUMAB	240	1	11.8305	8517.96		BMS986016	80			0			8517.96
BMS CA224-020	I	MELANOMA	PROFIT		2	NIVOLUMAB	240	1	11.8305	5678.64		BMS986016	80			0			5678.64
BMS CA224-020	I	MELANOMA	PROFIT		2	NIVOLUMAB	240	1	11.8305	5678.64		BMS986016	80			0			5678.64
BMS CA224-020	I	MELANOMA	PROFIT		2	NIVOLUMAB	240	1	11.8305	5678.64		BMS986016	80			0			5678.64
BMS CA224-020	I	MELANOMA	PROFIT		2	NIVOLUMAB	240	1	11.8305	5678.64		BMS986016	80			0			5678.64
BMS CA224-020	I	MELANOMA	PROFIT		2	NIVOLUMAB	240	1	11.8305	5678.64		BMS986016	80			0			5678.64
BMS CA224-020	I	MELANOMA	PROFIT		2	NIVOLUMAB	240	1	11.8305	5678.64		BMS986016	80			0			5678.64
BMS CA224-020	I	MELANOMA	PROFIT		2	NIVOLUMAB	240	1	11.8305	5678.64		BMS986016	80			0			5678.64
BMS CA224-020	I	MELANOMA	PROFIT		2	NIVOLUMAB	240	1	11.8305	5678.64		BMS986016	80			0			5678.64
BMS CA224-020	I	MELANOMA	PROFIT		2	NIVOLUMAB	240	1	11.8305	5678.64		BMS986016	80			0			5678.64
BMS CA224-020	I	MELANOMA	PROFIT		2	NIVOLUMAB	240	1	11.8305	5678.64		BMS986016	80			0			5678.64
BMS CA224-020	I	MELANOMA	PROFIT		1	NIVOLUMAB	240	1	11.8305	2839.32		BMS986016	80			0			2839.32
BMS CA224-020	I	MELANOMA	PROFIT		2	NIVOLUMAB	240	1	11.8305	5678.64		BMS986016	80			0			5678.64
BMS CA224-020	I	MELANOMA	PROFIT		2	NIVOLUMAB	240	1	11.8305	5678.64		BMS986016	80			0			5678.64
BMS CA224-020	I	MELANOMA	PROFIT		2	NIVOLUMAB	240	1	11.8305	5678.64		BMS986016	80			0			5678.64
BMS CA224-020	I	MELANOMA	PROFIT		2	NIVOLUMAB	240	1	11.8305	5678.64		BMS986016	80			0			5678.64
BR.31	III	LUNG CANCER	PROFIT		1	DURVALUMAB736	1400	1	0	0		0	0			0			0
CA209-032	I/II	MELANOMA	PROFIT		2	NIVOLUMAB	228.6	1	11.8305	5408.9		BMS986016	80			0			5408.9
CA209-032	I/II	MELANOMA	PROFIT		2	NIVOLUMAB	191.4	1	11.8305	4528.72		0	0			0			4528.72
CA209-032	I/II	MELANOMA	PROFIT		2	NIVOLUMAB	261.6	1	11.8305	6189.72		0	0			0			6189.72
CA209-032	I/II	MELANOMA	PROFIT		3	NIVOLUMAB	291	1	11.8305	10328		0	0			0			10328
CA209-032	I/II	MELANOMA	PROFIT		3	NIVOLUMAB	199.5	1	11.8305	7080.55		0	0			0			7080.55
CA209-032	I/II	MELANOMA	PROFIT		1	NIVOLUMAB	227.1	1	11.8305	2686.71		0	0			0			2686.71
CA209-140	II	HAEMATOLOGIC	PROFIT		1	NIVOLUMAB	285	1	11.8305	3371.69		0	0			0			3371.69
CA209172	I/II	MELANOMA	PROFIT		1	NIVOLUMAB	191.7	1	11.8305	2267.91		0	0			0			2267.91
CA209172	I/II	MELANOMA	PROFIT		1	NIVOLUMAB	258.3	1	11.8305	3055.82		0	0			0			3055.82
CA209172	I/II	MELANOMA	PROFIT		1	NIVOLUMAB	237	1	11.8305	2803.83		0	0			0			2803.83
CA209172	I/II	MELANOMA	PROFIT		1	NIVOLUMAB	253.5	1	11.8305	2999.03		0	0			0			2999.03
CA209172	I/II	MELANOMA	PROFIT		1	NIVOLUMAB	186	1	11.8305	2200.47		0	0			0			2200.47
CA209172	I/II	MELANOMA	PROFIT		1	NIVOLUMAB	261.3	1	11.8305	3091.31		0	0			0			3091.31
CA209172	I/II	MELANOMA	PROFIT		1	NIVOLUMAB	243	1	11.8305	2874.81		0	0			0			2874.81
CA209172	I/II	MELANOMA	PROFIT		1	NIVOLUMAB	236.7	1	11.8305	2800.28		0	0			0			2800.28
CA209205	I/II	HAEMATOLOGIC	PROFIT		1	NIVOLUMAB	225	1	11.8305	2661.86		0	0			0			2661.86
CA209205	I/II	HAEMATOLOGIC	PROFIT		1	NIVOLUMAB	267	1	11.8305	3158.74		0	0			0			3158.74
CA209205	I/II	HAEMATOLOGIC	PROFIT		1	NIVOLUMAB	165	1	11.8305	1952.03		0	0			0			1952.03
CA209205	I/II	HAEMATOLOGIC	PROFIT		1	NIVOLUMAB	228	1	11.8305	2697.35		0	0			0			2697.35
CA209205	I/II	HAEMATOLOGIC	PROFIT		1	NIVOLUMAB	270	1	11.8305	3194.24		0	0			0			3194.24
CA209-227	III	LUNG CANCER	PROFIT		1	NIVOLUMAB	360	1	11.8305	4258.98		ALIMTA	860	860	1	2.26655	1949.23		6208.21
CA209401	III	MELANOMA	PROFIT		1	NIVOLUMAB	221.1	1	11.8305	2615.72		0	0			0			2615.72
CA209401	III	MELANOMA	PROFIT		1	NIVOLUMAB	287.7	1	11.8305	3403.63		0	0			0			3403.63
CA209401	III	MELANOMA	PROFIT		1	NIVOLUMAB	153.6	1	11.8305	1817.16		0	0			0			1817.16
CA209401	III	MELANOMA	PROFIT		1	NIVOLUMAB	286.2	1	11.8305	3385.89		0	0			0			3385.89
CA209401	III	MELANOMA	PROFIT		1	NIVOLUMAB	154.8	1	11.8305	1831.36		0	0			0			1831.36
CA209401	III	MELANOMA	PROFIT		1	NIVOLUMAB	216.3	1	11.8305	2558.94		0	0			0			2558.94
CA209401	III	MELANOMA	PROFIT		1	NIVOLUMAB	218.7	1	11.8305	2587.33		0	0			0			2587.33
CA209401	III	MELANOMA	PROFIT		1	NIVOLUMAB	284.4	1	11.8305	3364.59		0	0			0			3364.59
CA209401	III	MELANOMA	PROFIT		1	NIVOLUMAB	153	1	11.8305	1810.07		0	0			0			1810.07
CA209401	III	MELANOMA	PROFIT		1	NIVOLUMAB	285.6	1	11.8305	3378.79		0	0			0			3378.79
CA209401	III	MELANOMA	PROFIT		1	NIVOLUMAB	219	1	11.8305	2590.88		0	0			0			2590.88
CA209401	III	MELANOMA	PROFIT		1	NIVOLUMAB	156	1	11.8305	1845.56		0	0			0			1845.56
CA209511	IIIB/IV	MELANOMA	PROFIT		1	NIVOLUMAB	480	1	11.8305	5678.64		0	0			0			5678.64
CARD	IV	UROGYNAECOLOGICAL	PROFIT		1	CABAZITAXEL	43	1	58.2408	2504.35		0	0			0			2504.35
CARD	IV	UROGYNAECOLOGICAL	PROFIT		1	CABAZITAXEL	43	1	58.2408	2504.35		0	0			0			2504.35
CHECKMATE 651	III	NECK HEAD	PROFIT		1	NIVOLUMAB	228	1	11.8305	2697.35		0	0			0			2697.35
CO39262 - TRILOGY	III	MELANOMA	PROFIT		1	ATEZOLIZUMAB	840	1	0	0		0	0			0			0
CO39262 - TRILOGY	III	MELANOMA	PROFIT		1	ATEZOLIZUMAB	840	1	0	0		0	0			0			0
CPDR001E2201	II	NEUROENDOCRINE	PROFIT		1	PDR001	400	1	0	0		0	0			0			0
CPDR001E2201	II	NEUROENDOCRINE	PROFIT		1	PDR001	400	1	0	0		0	0			0			0
CPDR001E2201	II	NEUROENDOCRINE	PROFIT		1	PDR001	400	1	0	0		0	0			0			0
CPDR001E2201	II	NEUROENDOCRINE	PROFIT		1	PDR001	400	1	0	0		0	0			0			0
CPDR001F2301	III	MELANOMA	PROFIT		1	PDR001/PLACEBO	400	1	0	0		0	0			0			0
EDO-S101-1001	I	HAEMATOLOGIC	PROFIT		1	EDO-S101	228	1	0	0		0	0			0			0
EDO-S101-1001	I	HAEMATOLOGIC	PROFIT		1	EDO-S101	216	1	0	0		0	0			0			0
EMR 100070-007	III	GASTROINTESTINAL	PROFIT		1	AVELUMAB	550	1	0	0		0	0			0			0
EMR 100070-007	III	GASTROINTESTINAL	PROFIT		1	OXALIPLATINO	260	1	0.07689	19.9914		0	0			0			19.9914
EMR 100070-007	III	GASTROINTESTINAL	PROFIT		1	AVELUMAB	570	1	0	0		0	0			0			0
GO29437	III	LUNG CANCER	PROFIT		1	ATEZOLIZUMAB280A	1200	1	0	0		0	0			0			0
GO29537	III	LUNG CANCER	PROFIT		1	ATEZOLIZUMAB280A	1200	1	0	0		0	0			0			0
GO29537	III	LUNG CANCER	PROFIT		1	ATEZOLIZUMAB280A	1200	1	0	0		0	0			0			0
GO29537	III	LUNG CANCER	PROFIT		1	ATEZOLIZUMAB280A	1200	1	0	0		0	0			0			0
GO29537	III	LUNG CANCER	PROFIT		1	ATEZOLIZUMAB280A	1200	1	0	0		0	0			0			0
IND.227	II	MESOTHELIOMA	NO PROFIT		1	PEMBROLIZUMAB	200	1	28.281	5656.2		0	0			0			5656.2
IND.227	II	MESOTHELIOMA	NO PROFIT		1	PEMBROLIZUMAB	200	1	28.281	5656.2		0	0			0			5656.2
K OVAIO METASTATICO - STUDIO MK3475	II	OVARIAN	NO PROFIT		1	PEMBROLIZUMAB	200	1	28.281	5656.2		0	0			0			5656.2
WO30085	II	BREAST	PROFIT		1	TDM-1	150	1	17.5833	2637.49		ATEZOLIZUMAB	1200	1200		0			2637.49
WO30085	II	BREAST	PROFIT		1	TDM-1	234	1	17.5833	4114.49		ATEZOLIZUMAB	1200	1200		0			4114.49
WO30085	II	BREAST	PROFIT		1	TDM-1	252	1	17.5833	4430.99		ATEZOLIZUMAB	1200	1200		0			4430.99
WO30085	II	BREAST	PROFIT		1	TDM-1	150	1	17.5833	2637.49		ATEZOLIZUMAB	1200	1200		0			2637.49
MK3475-086	III	BREAST	PROFIT		1	PEMBROLIZUMAB	200	1	28.281	5656.2		0	0			0			5656.2
MITO-16B	III	UROGYNAECOLOGICAL	NO PROFIT		1	BEVACIZUMAB	800	1	2.9752	2380.16		0	0			0			2380.16
MITO-16B	III	UROGYNAECOLOGICAL	NO PROFIT		1	BEVACIZUMAB	800	1	2.9752	2380.16		0	0			0			2380.16
MK3475-022	I/II	MELANOMA	PROFIT		1	PEMBROLIZUMAB	222	1	28.281	6278.38		0	0			0			6278.38
MK3475-022	I/II	MELANOMA	PROFIT		1	PEMBROLIZUMAB	157.2	1	28.281	4445.77		0	0			0			4445.77
MK3475-022	I/II	MELANOMA	PROFIT		1	PEMBROLIZUMAB	154	1	28.281	4355.27		0	0			0			4355.27
MK3475-022	I/II	MELANOMA	PROFIT		1	PEMBROLIZUMAB	228.4	1	28.281	6459.38		0	0			0			6459.38
MK3475-158	II	MELANOMA	PROFIT		2	PEMBROLIZUMAB	200	1	28.281	11312.4		0	0			0			11312.4
MK3475-158	II	MELANOMA	PROFIT		2	PEMBROLIZUMAB	200	1	28.281	11312.4		0	0			0			11312.4
MK3475-158	II	MELANOMA	PROFIT		1	PEMBROLIZUMAB	200	1	28.281	5656.2		0	0			0			5656.2
MK3475-158	II	MELANOMA	PROFIT		1	PEMBROLIZUMAB	200	1	28.281	5656.2		0	0			0			5656.2
MK3475-158	II	MELANOMA	PROFIT		1	PEMBROLIZUMAB	200	1	28.281	5656.2		0	0			0			5656.2
MK3475-252/KEYNO	III	MELANOMA	PROFIT		1	PEMBROLIZUMAB	200	1	28.281	5656.2		0	0			0			5656.2
MK3475-252/KEYNO	III	MELANOMA	PROFIT		1	PEMBROLIZUMAB	200	1	28.281	5656.2		0	0			0			5656.2
MK34755-204	III	HAEMATOLOGIC	PROFIT		1	BRENTUXIMAB VEDOTIN (MK3475)	88.2	1	73.326	6467.35		0	0			0			6467.35
MK34755-204	III	HAEMATOLOGIC	PROFIT		1	PEMBROLIZUMAB	200	1	28.281	5656.2		0	0			0			5656.2
MO29112 MODUL	II	GASTROINTESTINAL	PROFIT		1	BEVACIZUMAB	370	1	2.9752	1100.82		ATEZOLIZUMAB280A	800			0			1100.82
MO29112 MODUL	II	GASTROINTESTINAL	PROFIT		1	BEVACIZUMAB	400	1	2.9752	1190.08		ATEZOLIZUMAB280A	800			0			1190.08
MO29112 MODUL	II	GASTROINTESTINAL	PROFIT		1	BEVACIZUMAB	400	1	2.9752	1190.08		ATEZOLIZUMAB280A	800			0			1190.08
MO29112 MODUL	II	GASTROINTESTINAL	PROFIT		1	BEVACIZUMAB	370	1	2.9752	1100.82		ATEZOLIZUMAB280A	800			0			1100.82
MO29112 MODUL	II	GASTROINTESTINAL	PROFIT		1	BEVACIZUMAB	395	1	2.9752	1175.2		0	0			0			1175.2
MO29112 MODUL	II	GASTROINTESTINAL	PROFIT		1	BEVACIZUMAB	265	1	2.9752	788.427		0	0			0			788.427
MO29112 MODUL	II	GASTROINTESTINAL	PROFIT		1	BEVACIZUMAB	370	1	2.9752	1100.82		0	0			0			1100.82
MO29112 MODUL	II	GASTROINTESTINAL	PROFIT		1	BEVACIZUMAB	400	1	2.9752	1190.08		0	0			0			1190.08
MO29112 MODUL	II	GASTROINTESTINAL	PROFIT		1	BEVACIZUMAB	375	1	2.9752	1115.7		0	0			0			1115.7
MO29112 MODUL	II	GASTROINTESTINAL	PROFIT		1	BEVACIZUMAB	395	1	2.9752	1175.2		0	0			0			1175.2
MO29112 MODUL	II	GASTROINTESTINAL	PROFIT		1	BEVACIZUMAB	540	1	2.9752	1606.61		0	0			0			1606.61
MO29112 MODUL	II	GASTROINTESTINAL	PROFIT		1	BEVACIZUMAB	340	1	2.9752	1011.57		0	0			0			1011.57
MO29112 MODUL	II	GASTROINTESTINAL	PROFIT		1	BEVACIZUMAB	345	1	2.9752	1026.44		0	0			0			1026.44
MO29518	II	MELANOMA	PROFIT		1	ATEZOLIZUMAB280A	1200	1	0	0		0	0			0			0
MO29983	III	UROGYNAECOLOGICAL	PROFIT		1	ATEZOLIZUMAB280A	1200	1	0	0		0	0			0			0
MO29983	III	UROGYNAECOLOGICAL	PROFIT		1	ATEZOLIZUMAB280A	1200	1	0	0		0	0			0			0
MO29983	III	UROGYNAECOLOGICAL	PROFIT		1	ATEZOLIZUMAB280A	1200	1	0	0		0	0			0			0
SECOMBIT NIVO1+IPI 3	II	MELANOMA	NO PROFIT		1	NIVOLUMAB	178.8	1	11.8305	2115.29		0	0			0			2115.29
SECOMBIT NIVO1+IPI 3	II	MELANOMA	NO PROFIT		1	NIVOLUMAB	249.3	1	11.8305	2949.34		0	0			0			2949.34
SECOMBIT NIVO1+IPI 3	II	MELANOMA	NO PROFIT		1	NIVOLUMAB	219.6	1	11.8305	2597.98		0	0			0			2597.98
SECOMBIT NIVO1+IPI 3	II	MELANOMA	NO PROFIT		1	NIVOLUMAB	85.4	1	11.8305	1010.32		IPILIMUMAB	256.2	242.5	1	59.0682	15133.3		16143.6
SECOMBIT NIVO1+IPI 3	II	MELANOMA	NO PROFIT		1	NIVOLUMAB	220.5	1	11.8305	2608.63		0	0			0			2608.63
SECOMBIT NIVO1+IPI 3	II	MELANOMA	NO PROFIT		1	NIVOLUMAB	255	1	11.8305	3016.78		0	0			0			3016.78
SECOMBIT NIVO1+IPI 3	II	MELANOMA	NO PROFIT		1	NIVOLUMAB	76.1	1	11.8305	900.301		IPILIMUMAB	228.3	242.5	1	59.0682	13485.3		14385.6
SECOMBIT NIVO1+IPI 3	II	MELANOMA	NO PROFIT		1	NIVOLUMAB	81	1	11.8305	958.271		IPILIMUMAB	243	242.5	1	59.0682	14353.6		15311.8
MO28230	II	BREAST	PROFIT		1	TDM-1	198	1	17.5833	3481.49		0	0			0			3481.49
WO29636	III	UROGYNAECOLOGICAL	PROFIT		1	ATEZOLIZUMAB280A	1200	1	0	0		0	0			0			0
WO29636	III	UROGYNAECOLOGICAL	PROFIT		1	ATEZOLIZUMAB280A	1200	1	0	0		0	0			0			0
WO29636	III	UROGYNAECOLOGICAL	PROFIT		1	ATEZOLIZUMAB280A	1200	1	0	0		0	0			0			0
										386103							44921.3		431025
