# Supplementary material for: Clinical trials and drug cost savings for Italian health service
Source: BMC Health Serv Res. 2020 Nov 26;20:1089. doi: 10.1186/s12913-020-05928-6 (PMC7691104; doi:10.1186/s12913-020-05928-6)
Supplement: Supplementary file 2 — Additional file 2. Standard treatment database related to clinical trials. [file 12913_2020_5928_MOESM2_ESM.xlsx]

## Sheet: DataBaseStandard
Additional file 2 - Standard treatment database related to clinical trials
CLINICAL TRIAL	STUDY PHASE	PATHOLOGY	TYPE		STANDARD DRUG 1	STANDARD DRUG 1 PATIENT DOSAGE (mg)	FREQUENCY OF ADMINISTRATION STANDARD DRUG 1 (BY PROTOCOL)	NUMBER OF ADMINISTRATION STANDARD DRUG 1 (BY PROTOCOL) IN ABSOLUTE VALUE	MARKET PRICE STANDARD DRUG 1 (mg)	PATIENT STANDARD DRUG-1 COST		STANDARD DRUG 2	STANDARD DRUG 2 PATIENT DOSAGE (mg)	FREQUENCY OF ADMINISTRATION STANDARD DRUG 2 (BY PROTOCOL)	NUMBER OF ADMINISTRATION STANDARD DRUG 2 (BY PROTOCOL) IN ABSOLUTE VALUE	MARKET PRICE STANDARD DRUG 2 (mg)	PATIENT STANDARD DRUG 2-COST		STANDARD DRUG 3	STANDARD DRUG 3 PATIENT DOSAGE (mg)	FREQUENCY OF ADMINISTRATION STANDARD DRUG 3 (BY PROTOCOL)	NUMBER OF ADMINISTRATION STANDARD DRUG 3 (BY PROTOCOL) IN ABSOLUTE VALUE	MARKET PRICE STANDARD DRUG 3 (mg)	PATIENT STANDARD DRUG-3 COST		STANDARD DRUG 4	STANDARD DRUG 4 PATIENT DOSAGE (mg)	FREQUENCY OF ADMINISTRATION STANDARD DRUG 4 (BY PROTOCOL)	NUMBER OF ADMINISTRATION STANDARD DRUG 4 (BY PROTOCOL) IN ABSOLUTE VALUE	MARKET PRICE STANDARD DRUG 3 (mg)	PATIENT STANDARD DRUG-4 COST		ESTIMATE COST SAVING
BEVERLY	III	LUNG CANCER	NO PROFIT		0	0	0			0							0							0							0		0
BEVERLY	III	LUNG CANCER	NO PROFIT		0	0	0			0							0							0							0		0
BMS CA224-020	I	MELANOMA	PROFIT		IPILIMUMAB	210	every 3 weeks	1	59.0682	12404.3							0							0							0		12404.3
BMS CA224-020	I	MELANOMA	PROFIT		CISPLATINO	180	every 3 weeks	1	0.1804	32.472		DACARBAZINA	1530	every 3 weeks	1	0.01	15.3							0							0		47.772
BMS CA224-020	I	MELANOMA	PROFIT		DACARBAZINA	1530	every 3 weeks	1	0.01	15.3							0							0							0		15.3
BMS CA224-020	I	MELANOMA	PROFIT		NIVOLUMAB	210	every 2 weeks	2	11.8305	4968.81							0							0							0		4968.81
BMS CA224-020	I	MELANOMA	PROFIT		NIVOLUMAB	210	every 2 weeks	2	11.8305	4968.81							0							0							0		4968.81
BMS CA224-020	I	MELANOMA	PROFIT		PEMBROLIZUMAB	140	every 3 weeks	1	28.281	3959.34							0							0							0		3959.34
BMS CA224-020	I	MELANOMA	PROFIT		DACARBAZINA	1530	every 3 weeks	1	0.01	15.3							0							0							0		15.3
BMS CA224-020	I	MELANOMA	PROFIT		CISPLATINO	180	every 3 weeks	1	0.1804	32.472		DACARBAZINA	1530	every 3 weeks	1	0.01	15.3							0							0		47.772
BMS CA224-020	I	MELANOMA	PROFIT		DACARBAZINA	1530	every 3 weeks	1	0.01	15.3							0							0							0		15.3
BMS CA224-020	I	MELANOMA	PROFIT		NIVOLUMAB	210	every 2 weeks	2	11.8305	4968.81							0							0							0		4968.81
BMS CA224-020	I	MELANOMA	PROFIT		NIVOLUMAB	210	every 2 weeks	2	11.8305	4968.81							0							0							0		4968.81
BMS CA224-020	I	MELANOMA	PROFIT		NIVOLUMAB	210	every 2 weeks	2	11.8305	4968.81							0							0							0		4968.81
BMS CA224-020	I	MELANOMA	PROFIT		TAXOLO	315	every 3 weeks	1	0.0926	29.169							0							0							0		29.169
BMS CA224-020	I	MELANOMA	PROFIT		DACARBAZINA	1530	every 3 weeks	1	0.01	15.3							0							0							0		15.3
BMS CA224-020	I	MELANOMA	PROFIT		DACARBAZINA	1530	every 3 weeks	1	0.01	15.3							0							0							0		15.3
BMS CA224-020	I	MELANOMA	PROFIT		CISPLATINO	180	every 3 weeks	1	0.1804	32.472		DACARBAZINA	1530	every 3 weeks	1	0.01	15.3							0							0		47.772
BMS CA224-020	I	MELANOMA	PROFIT		PEMBROLIZUMAB	140	every 3 weeks	1	28.281	3959.34							0							0							0		3959.34
BR.31	III	LUNG CANCER	PROFIT		0	0	0			0							0							0							0		0
CA209-032	I/II	MELANOMA	PROFIT		DOCETAXEL	135	every 3 weeks	1	0.1353	18.2655		CISPLATINO	180	every 3 weeks	1	0.1804	32.472		5FU	840	every 3 weeks	1	2.53	2125.2							0		2175.94
CA209-032	I/II	MELANOMA	PROFIT		TOPOTECAN	2.7	every 3 weeks	1	1.95525	5.27918							0							0							0		5.27918
CA209-032	I/II	MELANOMA	PROFIT		FOLFIRI	400	every 2 weeks	2	0.1353	108.24		IRINOTECANO	630	every 2 weeks	2	0.1804	227.304		5FU	840	every 3 weeks	1	2.53	2125.2							0		2460.74
CA209-032	I/II	MELANOMA	PROFIT		TOPOTECAN	2.7	every 3 weeks	1	1.95525	5.27918							0							0							0		5.27918
CA209-032	I/II	MELANOMA	PROFIT		TOPOTECAN	2.7	every 3 weeks	1	1.95525	5.27918							0							0							0		5.27918
CA209-032	I/II	MELANOMA	PROFIT		TAXOLO	315	every 3 weeks	1	0.0926	29.169							0							0							0		29.169
CA209-140	II	HAEMATOLOGIC	PROFIT		0	0	0			0							0							0							0		0
CA209172	I/II	MELANOMA	PROFIT		NIVOLUMAB	210	every 2 weeks	2	11.8305	4968.81							0							0							0		4968.81
CA209172	I/II	MELANOMA	PROFIT		NIVOLUMAB	210	every 2 weeks	2	11.8305	4968.81							0							0							0		4968.81
CA209172	I/II	MELANOMA	PROFIT		NIVOLUMAB	210	every 2 weeks	2	11.8305	4968.81							0							0							0		4968.81
CA209172	I/II	MELANOMA	PROFIT		NIVOLUMAB	210	every 2 weeks	2	11.8305	4968.81							0							0							0		4968.81
CA209172	I/II	MELANOMA	PROFIT		NIVOLUMAB	210	every 2 weeks	2	11.8305	4968.81							0							0							0		4968.81
CA209172	I/II	MELANOMA	PROFIT		NIVOLUMAB	210	every 2 weeks	2	11.8305	4968.81							0							0							0		4968.81
CA209172	I/II	MELANOMA	PROFIT		NIVOLUMAB	210	every 2 weeks	2	11.8305	4968.81							0							0							0		4968.81
CA209172	I/II	MELANOMA	PROFIT		NIVOLUMAB	210	every 2 weeks	2	11.8305	4968.81							0							0							0		4968.81
CA209205	I/II	HAEMATOLOGIC	PROFIT		0	0	0			0							0							0							0		0
CA209205	I/II	HAEMATOLOGIC	PROFIT		0	0	0			0							0							0							0		0
CA209205	I/II	HAEMATOLOGIC	PROFIT		0	0	0			0							0							0							0		0
CA209205	I/II	HAEMATOLOGIC	PROFIT		0	0	0			0							0							0							0		0
CA209205	I/II	HAEMATOLOGIC	PROFIT		0	0	0			0							0							0							0		0
CA209-227	III	LUNG CANCER	PROFIT		CISPLATINO	180	every 3 weeks	1	0.1804	32.472		PEMETREXEB	900	every 3 weeks	1	2.26655	2039.89							0							0		2072.37
CA209401	III	MELANOMA	PROFIT		NIVOLUMAB	210	every 2 weeks	2	11.8305	4968.81							0							0							0		4968.81
CA209401	III	MELANOMA	PROFIT		NIVOLUMAB	210	every 2 weeks	2	11.8305	4968.81							0							0							0		4968.81
CA209401	III	MELANOMA	PROFIT		NIVOLUMAB	210	every 2 weeks	2	11.8305	4968.81							0							0							0		4968.81
CA209401	III	MELANOMA	PROFIT		NIVOLUMAB	210	every 2 weeks	2	11.8305	4968.81							0							0							0		4968.81
CA209401	III	MELANOMA	PROFIT		NIVOLUMAB	210	every 2 weeks	2	11.8305	4968.81							0							0							0		4968.81
CA209401	III	MELANOMA	PROFIT		NIVOLUMAB	210	every 2 weeks	2	11.8305	4968.81							0							0							0		4968.81
CA209401	III	MELANOMA	PROFIT		NIVOLUMAB	210	every 2 weeks	2	11.8305	4968.81							0							0							0		4968.81
CA209401	III	MELANOMA	PROFIT		NIVOLUMAB	210	every 2 weeks	2	11.8305	4968.81							0							0							0		4968.81
CA209401	III	MELANOMA	PROFIT		NIVOLUMAB	210	every 2 weeks	2	11.8305	4968.81							0							0							0		4968.81
CA209401	III	MELANOMA	PROFIT		NIVOLUMAB	210	every 2 weeks	2	11.8305	4968.81							0							0							0		4968.81
CA209401	III	MELANOMA	PROFIT		NIVOLUMAB	210	every 2 weeks	2	11.8305	4968.81							0							0							0		4968.81
CA209401	III	MELANOMA	PROFIT		NIVOLUMAB	210	every 2 weeks	2	11.8305	4968.81							0							0							0		4968.81
CA209511	IIIB/IV	MELANOMA	PROFIT		NIVOLUMAB	210	every 4 weeks	1	11.8305	2484.41							0							0							0		2484.41
CARD	IV	UROGYNAECOLOGICAL	PROFIT		0	0	0			0							0							0							0		0
CARD	IV	UROGYNAECOLOGICAL	PROFIT		0	0	0			0							0							0							0		0
CHECKMATE 651	III	NECK HEAD	PROFIT		CISPLATINO	180	every 3 weeks	1	0.1804	32.472		CETUXIMAB	720	every week	4	1.68916	4864.78							0							0		4897.25
CO39262 - TRILOGY	III	MELANOMA	PROFIT		VEMURAFENIB	1920	every 4 weeks	1	0.07471	143.443		COBIMETINIB	60	every 4 weeks	1	2.0097	120.582							0							0		264.025
CO39262 - TRILOGY	III	MELANOMA	PROFIT		VEMURAFENIB	1920	every 4 weeks	1	0.07471	143.443		COBIMETINIB	60	every 4 weeks	1	2.0097	120.582							0							0		264.025
CPDR001E2201	II	NEUROENDOCRINE	PROFIT		0	0	0			0							0							0							0		0
CPDR001E2201	II	NEUROENDOCRINE	PROFIT		0	0	0			0							0							0							0		0
CPDR001E2201	II	NEUROENDOCRINE	PROFIT		0	0	0			0							0							0							0		0
CPDR001E2201	II	NEUROENDOCRINE	PROFIT		0	0	0			0							0							0							0		0
CPDR001F2301	III	MELANOMA	PROFIT		DABRAFENIB	300	once daily	30	0.48928	4403.52		TRAMETINIB	2	once daily	30	42.427	2545.62							0							0		6949.14
EDO-S101-1001	I	HAEMATOLOGIC	PROFIT		0	0	0			0							0							0							0		0
EDO-S101-1001	I	HAEMATOLOGIC	PROFIT		0	0	0			0							0							0							0		0
EMR 100070-007	III	GASTROINTESTINAL	PROFIT		OXALIPLATINO	153	every 2 weeks	2	0.07689	23.5283		5FU	2600	every 2 weeks	2	2.53	13156							0							0		13179.5
EMR 100070-007	III	GASTROINTESTINAL	PROFIT		OXALIPLATINO	153	every 2 weeks	2	0.07689	23.5283		5FU	2600	every 2 weeks	2	2.53	13156							0							0		13179.5
EMR 100070-007	III	GASTROINTESTINAL	PROFIT		OXALIPLATINO	153	every 2 weeks	2	0.07689	23.5283		5FU	2600	every 2 weeks	2	2.53	13156							0							0		13179.5
GO29437	III	LUNG CANCER	PROFIT		CISPLATINO	75	every 3 weeks	1	0.1804	13.53		GEMCITABINA	1000	every 3 weeks	1	0.00911	9.11							0							0		22.64
GO29537	III	LUNG CANCER	PROFIT		CISPLATINO	75	every 3 weeks	1	0.1804	13.53		PEMETREXEB	500	every 3 weeks	1	2.26655	1133.28							0							0		1146.81
GO29537	III	LUNG CANCER	PROFIT		CISPLATINO	75	every 3 weeks	1	0.1804	13.53		PEMETREXEB	500	every 3 weeks	1	2.26655	1133.28							0							0		1146.81
GO29537	III	LUNG CANCER	PROFIT		CISPLATINO	75	every 3 weeks	1	0.1804	13.53		PEMETREXEB	500	every 3 weeks	1	2.26655	1133.28							0							0		1146.81
GO29537	III	LUNG CANCER	PROFIT		CISPLATINO	75	every 3 weeks	1	0.1804	13.53		PEMETREXEB	500	every 3 weeks	1	2.26655	1133.28							0							0		1146.81
IND.227	II	MESOTHELIOMA	NO PROFIT		0	0	0			0							0							0							0		0
IND.227	II	MESOTHELIOMA	NO PROFIT		0	0	0			0							0							0							0		0
K OVAIO METASTATICO - STUDIO MK3475	II	OVARIAN	NO PROFIT		CAELYX	117	every 4 weeks	1	0.01386	1.62162							0							0							0		1.62162
WO30085	II	BREAST	PROFIT		TDM-1	252	every 3 weeks	1	17.5833	4430.99							0							0							0		4430.99
WO30085	II	BREAST	PROFIT		TDM-1	252	every 3 weeks	1	17.5833	4430.99							0							0							0		4430.99
WO30085	II	BREAST	PROFIT		TDM-1	252	every 3 weeks	1	17.5833	4430.99							0							0							0		4430.99
WO30085	II	BREAST	PROFIT		TDM-1	252	every 3 weeks	1	17.5833	4430.99							0							0							0		4430.99
MK3475-086	III	BREAST	PROFIT		TAXOLO	315	every week	4	0.0926	116.676		BEVACIZUMAB	700	every 2 weeks	2	2.9752	4165.28							0							0		4281.95
MITO-16B	III	UROGYNAECOLOGICAL	NO PROFIT		0	0	0			0							0							0							0		0
MITO-16B	III	UROGYNAECOLOGICAL	NO PROFIT		0	0	0			0							0							0							0		0
MK3475-022	I/II	MELANOMA	PROFIT		DABRAFENIB	300	once daily	30	0.48928	4403.52		TRAMETINIB	2	once daily	30	42.427	2545.62							0							0		6949.14
MK3475-022	I/II	MELANOMA	PROFIT		DABRAFENIB	300	once daily	30	0.48928	4403.52		TRAMETINIB	2	once daily	30	42.427	2545.62							0							0		6949.14
MK3475-022	I/II	MELANOMA	PROFIT		DABRAFENIB	300	once daily	30	0.48928	4403.52		TRAMETINIB	2	once daily	30	42.427	2545.62							0							0		6949.14
MK3475-022	I/II	MELANOMA	PROFIT		DABRAFENIB	300	once daily	30	0.48928	4403.52		TRAMETINIB	2	once daily	30	42.427	2545.62							0							0		6949.14
MK3475-158	II	MELANOMA	PROFIT		0	0	0			0							0							0							0		0
MK3475-158	II	MELANOMA	PROFIT		TAXOLO	315	every 3 weeks	1	0.0926	29.169							0							0							0		29.169
MK3475-158	II	MELANOMA	PROFIT		DOCETAXEL	135	every 3 weeks	1	0.1353	18.2655							0							0							0		18.2655
MK3475-158	II	MELANOMA	PROFIT		TAXOLO	315	every 3 weeks	1	0.0926	29.169							0							0							0		29.169
MK3475-158	II	MELANOMA	PROFIT		TAXOLO	315	every 3 weeks	1	0.0926	29.169							0							0							0		29.169
MK3475-252/KEYNO	III	MELANOMA	PROFIT		PEMBROLIZUMAB	140	every 3 weeks	1	28.281	3959.34							0							0							0		3959.34
MK3475-252/KEYNO	III	MELANOMA	PROFIT		PEMBROLIZUMAB	140	every 3 weeks	1	28.281	3959.34							0							0							0		3959.34
MK34755-204	III	HAEMATOLOGIC	PROFIT		BRENTUXIMAB VEDOTIN (MK3475)	126	every 3 weeks	1	73.326	9239.08							0							0							0		9239.08
MK34755-204	III	HAEMATOLOGIC	PROFIT		BRENTUXIMAB VEDOTIN (MK3475)	126	every 3 weeks	1	73.326	9239.08							0							0							0		9239.08
MO29112 MODUL	II	GASTROINTESTINAL	PROFIT		OXALIPLATINO	153	every 2 weeks	2	0.07689	23.5283		BEVACIZUMAB	700	every 2 weeks	2	2.9752	4165.28		LEDERFOLIN	350	every 2 weeks	2	0.34	238		5FU BOLO + 5FU ELASTOMERO	2400	every 2 weeks	2	2.53	12144		16570.8
MO29112 MODUL	II	GASTROINTESTINAL	PROFIT		OXALIPLATINO	153	every 2 weeks	2	0.07689	23.5283		BEVACIZUMAB	700	every 2 weeks	2	2.9752	4165.28		LEDERFOLIN	350	every 2 weeks	2	0.34	238		5FU BOLO + 5FU ELASTOMERO	2400	every 2 weeks	2	2.53	12144		16570.8
MO29112 MODUL	II	GASTROINTESTINAL	PROFIT		OXALIPLATINO	153	every 2 weeks	2	0.07689	23.5283		BEVACIZUMAB	700	every 2 weeks	2	2.9752	4165.28		LEDERFOLIN	350	every 2 weeks	2	0.34	238		5FU BOLO + 5FU ELASTOMERO	2400	every 2 weeks	2	2.53	12144		16570.8
MO29112 MODUL	II	GASTROINTESTINAL	PROFIT		OXALIPLATINO	153	every 2 weeks	2	0.07689	23.5283		BEVACIZUMAB	700	every 2 weeks	2	2.9752	4165.28		LEDERFOLIN	350	every 2 weeks	2	0.34	238		5FU BOLO + 5FU ELASTOMERO	2400	every 2 weeks	2	2.53	12144		16570.8
MO29112 MODUL	II	GASTROINTESTINAL	PROFIT		OXALIPLATINO	153	every 2 weeks	2	0.07689	23.5283		BEVACIZUMAB	700	every 2 weeks	2	2.9752	4165.28		LEDERFOLIN	350	every 2 weeks	2	0.34	238		5FU BOLO + 5FU ELASTOMERO	2400	every 2 weeks	2	2.53	12144		16570.8
MO29112 MODUL	II	GASTROINTESTINAL	PROFIT		OXALIPLATINO	153	every 2 weeks	2	0.07689	23.5283		BEVACIZUMAB	700	every 2 weeks	2	2.9752	4165.28		LEDERFOLIN	350	every 2 weeks	2	0.34	238		5FU BOLO + 5FU ELASTOMERO	2400	every 2 weeks	2	2.53	12144		16570.8
MO29112 MODUL	II	GASTROINTESTINAL	PROFIT		OXALIPLATINO	153	every 2 weeks	2	0.07689	23.5283		BEVACIZUMAB	700	every 2 weeks	2	2.9752	4165.28		LEDERFOLIN	350	every 2 weeks	2	0.34	238		5FU BOLO + 5FU ELASTOMERO	2400	every 2 weeks	2	2.53	12144		16570.8
MO29112 MODUL	II	GASTROINTESTINAL	PROFIT		OXALIPLATINO	153	every 2 weeks	2	0.07689	23.5283		BEVACIZUMAB	700	every 2 weeks	2	2.9752	4165.28		LEDERFOLIN	350	every 2 weeks	2	0.34	238		5FU BOLO + 5FU ELASTOMERO	2400	every 2 weeks	2	2.53	12144		16570.8
MO29112 MODUL	II	GASTROINTESTINAL	PROFIT		OXALIPLATINO	153	every 2 weeks	2	0.07689	23.5283		BEVACIZUMAB	700	every 2 weeks	2	2.9752	4165.28		LEDERFOLIN	350	every 2 weeks	2	0.34	238		5FU BOLO + 5FU ELASTOMERO	2400	every 2 weeks	2	2.53	12144		16570.8
MO29112 MODUL	II	GASTROINTESTINAL	PROFIT		OXALIPLATINO	153	every 2 weeks	2	0.07689	23.5283		BEVACIZUMAB	700	every 2 weeks	2	2.9752	4165.28		LEDERFOLIN	350	every 2 weeks	2	0.34	238		5FU BOLO + 5FU ELASTOMERO	2400	every 2 weeks	2	2.53	12144		16570.8
MO29112 MODUL	II	GASTROINTESTINAL	PROFIT		OXALIPLATINO	153	every 2 weeks	2	0.07689	23.5283		BEVACIZUMAB	700	every 2 weeks	2	2.9752	4165.28		LEDERFOLIN	350	every 2 weeks	2	0.34	238		5FU BOLO + 5FU ELASTOMERO	2400	every 2 weeks	2	2.53	12144		16570.8
MO29112 MODUL	II	GASTROINTESTINAL	PROFIT		OXALIPLATINO	153	every 2 weeks	2	0.07689	23.5283		BEVACIZUMAB	700	every 2 weeks	2	2.9752	4165.28		LEDERFOLIN	350	every 2 weeks	2	0.34	238		5FU BOLO + 5FU ELASTOMERO	2400	every 2 weeks	2	2.53	12144		16570.8
MO29112 MODUL	II	GASTROINTESTINAL	PROFIT		OXALIPLATINO	153	every 2 weeks	2	0.07689	23.5283		BEVACIZUMAB	700	every 2 weeks	2	2.9752	4165.28		LEDERFOLIN	350	every 2 weeks	2	0.34	238		5FU BOLO + 5FU ELASTOMERO	2400	every 2 weeks	2	2.53	12144		16570.8
MO29518	II	MELANOMA	PROFIT		0	0	0			0							0							0							0		0
MO29983	III	UROGYNAECOLOGICAL	PROFIT		VINFLUMINA	576	every 3 weeks	1	4.86446	2801.93							0							0							0		2801.93
MO29983	III	UROGYNAECOLOGICAL	PROFIT		VINFLUMINA	576	every 3 weeks	1	4.86446	2801.93							0							0							0		2801.93
MO29983	III	UROGYNAECOLOGICAL	PROFIT		VINFLUMINA	576	every 3 weeks	1	4.86446	2801.93							0							0							0		2801.93
SECOMBIT NIVO1+IPI 3	II	MELANOMA	NO PROFIT		DABRAFENIB	300	every 3 weeks	1	0.48928	146.784		TRAMETINIB	2	every 3 weeks	1	42.427	84.854							0							0		231.638
SECOMBIT NIVO1+IPI 3	II	MELANOMA	NO PROFIT		DABRAFENIB	300	every 3 weeks	1	0.48928	146.784		TRAMETINIB	2	every 3 weeks	1	42.427	84.854							0							0		231.638
SECOMBIT NIVO1+IPI 3	II	MELANOMA	NO PROFIT		DABRAFENIB	300	every 3 weeks	1	0.48928	146.784		TRAMETINIB	2	every 3 weeks	1	42.427	84.854							0							0		231.638
SECOMBIT NIVO1+IPI 3	II	MELANOMA	NO PROFIT		DABRAFENIB	300	every 3 weeks	1	0.48928	146.784		TRAMETINIB	2	every 3 weeks	1	42.427	84.854							0							0		231.638
SECOMBIT NIVO1+IPI 3	II	MELANOMA	NO PROFIT		DABRAFENIB	300	every 3 weeks	1	0.48928	146.784		TRAMETINIB	2	every 3 weeks	1	42.427	84.854							0							0		231.638
SECOMBIT NIVO1+IPI 3	II	MELANOMA	NO PROFIT		DABRAFENIB	300	every 3 weeks	1	0.48928	146.784		TRAMETINIB	2	every 3 weeks	1	42.427	84.854							0							0		231.638
SECOMBIT NIVO1+IPI 3	II	MELANOMA	NO PROFIT		DABRAFENIB	300	every 3 weeks	1	0.48928	146.784		TRAMETINIB	2	every 3 weeks	1	42.427	84.854							0							0		231.638
SECOMBIT NIVO1+IPI 3	II	MELANOMA	NO PROFIT		DABRAFENIB	300	every 3 weeks	1	0.48928	146.784		TRAMETINIB	2	every 3 weeks	1	42.427	84.854							0							0		231.638
MO28230	II	BREAST	PROFIT		TDM-1	252	every 3 weeks	1	17.5833	4430.99							0							0							0		4430.99
WO29636	III	UROGYNAECOLOGICAL	PROFIT		CISPLATINO	180	every 3 weeks	1	0.1804	32.472		GEMCITABINA	5400	every week	4	0.00911	196.776							0							0		229.248
WO29636	III	UROGYNAECOLOGICAL	PROFIT		CISPLATINO	180	every 3 weeks	1	0.1804	32.472		GEMCITABINA	5400	every week	4	0.00911	196.776							0							0		229.248
WO29636	III	UROGYNAECOLOGICAL	PROFIT		CISPLATINO	180	every 3 weeks	1	0.1804	32.472		GEMCITABINA	5400	every week	4	0.00911	196.776							0							0		229.248
																																	517658
