# Supplementary material for: Clinical trials and drug cost savings for Italian health service
Source: BMC Health Serv Res. 2020 Nov 26;20:1089. doi: 10.1186/s12913-020-05928-6 (PMC7691104; doi:10.1186/s12913-020-05928-6)
Supplement: Supplementary file 3 — Additional file 3. Synthetic experimental and conventional treatment database. [file 12913_2020_5928_MOESM3_ESM.xlsx]

## Sheet: Descriptive data
Additional file 3 - Synthetic experimental and conventional treatment database
CLINICAL TRIAL	N. PATIENT	STUDY PHASE	PATHOLOGY	STUDY TUPE	CYCLE NUMBER	EXPERIMENTAL DRUG 1	EXPERIMENTAL DRUG 2	STANDARD DRUG 1	STANDARD DRUG 2	STANDARD DRUG 3	STANDARD DRUG 4
BEVERLY	2	III	LUNG CANCER	NO PROFIT	2	BEVACIZUMAB	0	0	0	0	0
BMS CA224-020	17	I	MELANOMA	PROFIT	34	NIVOLUMAB	BMS986016	CISPLATINO/DACARBAZINA/IPILIMUMAB/NIVOLUMAB/PEMBROLIZUMAB/TAXOLO	0/DACARBAZINA	0	0
BR.31	1	III	LUNG CANCER	PROFIT	1	DURVALUMAB	0	0	0	0	0
CA209-032	6	I/II	MELANOMA	PROFIT	13	NIVOLUMAB	BMS986016/0	DOCETAXEL/FOLFIRI/TAXOLO/TOPOTECAN	CISPLATINO/IRINOTECANO/0	5FU	0
CA209-140	1	II	HAEMATOLOGIC	PROFIT	1	NIVOLUMAB	0	0	0	0	0
CA209172	8	I/II	MELANOMA	PROFIT	8	NIVOLUMAB	0	NIVOLUMAB	0	0	0
CA209205	5	I/II	HAEMATOLOGIC	PROFIT	5	NIVOLUMAB	0	0	0	0	0
CA209-227	1	III	LUNG CANCER	PROFIT	1	NIVOLUMAB	ALIMTA	CISPLATINO	PEMETREXEB	0	0
CA209401	12	III	MELANOMA	PROFIT	12	NIVOLUMAB	0	NIVOLUMAB	0	0	0
CA209511	1	IIIB/IV	MELANOMA	PROFIT	1	NIVOLUMAB	0	NIVOLUMAB	0	0	0
CARD	2	IV	UROGYNAECOLOGICAL	PROFIT	2	CABAZITAXEL	0	0	0	0	0
CHECKMATE 651	1	III	NECK HEAD	PROFIT	1	NIVOLUMAB	0	CISPLATINO	CETUXIMAB	0	0
CO39262 - TRILOGY	2	III	MELANOMA	PROFIT	2	ATEZOLIZUMAB	0	VEMURAFENIB	COBIMETINIB	0	0
CPDR001E2201	4	II	NEUROENDOCRINE	PROFIT	4	PDR001	0	0	0	0	0
CPDR001F2301	1	III	MELANOMA	PROFIT	1	PDR001/PLACEBO	0	DABRAFENIB	TRAMETINIB	0	0
EDO-S101-1001	2	I	HAEMATOLOGIC	PROFIT	2	EDO-S101	0	0	0	0	0
EMR 100070-007	3	III	GASTROINTESTINAL	PROFIT	3	AVELUMAB/OXALIPLATINO	0	OXALIPLATINO	5FU	0	0
GO29437	1	III	LUNG CANCER	PROFIT	1	ATEZOLIZUMAB280A	0	CISPLATINO	GEMCITABINA	0	0
GO29537	4	III	LUNG CANCER	PROFIT	4	ATEZOLIZUMAB280A	0	CISPLATINO	PEMETREXEB	0	0
IND.227	2	II	MESOTHELIOMA	NO PROFIT	2	PEMBROLIZUMAB	0	0	0	0	0
K OVAIO METASTATICO - MK3475	1	II	OVARIAN	NO PROFIT	1	PEMBROLIZUMAB	0	CAELYX	0	0	0
MITO-16B	2	III	UROGYNAECOLOGICAL	NO PROFIT	2	BEVACIZUMAB	0	0	0	0	0
MK3475-022	4	I/II	MELANOMA	PROFIT	4	PEMBROLIZUMAB	0	DABRAFENIB	TRAMETINIB	0	0
MK3475-086	1	III	BREAST	PROFIT	1	PEMBROLIZUMAB	0	TAXOLO	BEVACIZUMAB	0	0
MK3475-158	5	II	MELANOMA	PROFIT	7	PEMBROLIZUMAB	0	0/DOCETAXEL /TAXOLO	0	0	0
MK3475-252/KEYNO	2	III	MELANOMA	PROFIT	2	PEMBROLIZUMAB	0	PEMBROLIZUMAB	0	0	0
MK34755-204	2	III	HAEMATOLOGIC	PROFIT	2	PEMBROLIZUMAB/BRENTUXIMAB VEDOTIN (MK3475)	0	BRENTUXIMAB VEDOTIN (MK3475)	0	0	0
MO28230	1	II	BREAST	PROFIT	1	TDM-1	0	TDM-1	0	0	0
MO29112 MODUL	13	II	GASTROINTESTINAL	PROFIT	13	BEVACIZUMAB	ATEZOLIZUMAB280A/0	OXALIPLATINO	BEVACIZUMAB	LEDERFOLIN	5FU BOLO + 5FU ELASTOMERO
MO29518	1	II	MELANOMA	PROFIT	1	ATEZOLIZUMAB280A	0	0	0	0	0
MO29983	3	III	UROGYNAECOLOGICAL	PROFIT	3	ATEZOLIZUMAB280A	0	VINFLUMINA	0	0	0
SECOMBIT NIVO1+IPI 3	8	II	MELANOMA	NO PROFIT	8	NIVOLUMAB	IPILIMUMAB/0	DABRAFENIB	TRAMETINIB	0	0
WO29636	3	III	UROGYNAECOLOGICAL	PROFIT	3	ATEZOLIZUMAB280A	0	CISPLATINO	GEMCITABINA	0	0
WO30085	4	II	BREAST	PROFIT	4	TDM-1	ATEZOLIZUMAB	TDM-1	0	0	0
