# Supplementary material for: Clinical trials and drug cost savings for Italian health service
Source: BMC Health Serv Res. 2020 Nov 26;20:1089. doi: 10.1186/s12913-020-05928-6 (PMC7691104; doi:10.1186/s12913-020-05928-6)
Supplement: Supplementary file 4 — Additional file 4. Synthetic experimental and conventional treatment costs database. [file 12913_2020_5928_MOESM4_ESM.xlsx]

## Sheet: Economics data
Additional file 4 - Synthetic experimental and conventional treatment costs database
CLINICAL TRIAL	N. PATIENT	STUDY PHASE	PATHOLOGY	STUDY TUPE	CYCLE NUMBER	EXPERIMENTAL DRUG 1 COST	EXPERIMENTAL DRUG 2 COST	STANDARD DRUG 1 COST	STANDARD DRUG 2 COST	STANDARD DRUG 3 COST	STANDARD DRUG 4 COST
BEVERLY	2	III	LUNG CANCER	NO PROFIT	2	5176.84	0	0	0	0	0
BMS CA224-020	17	I	MELANOMA	PROFIT	34	96536.9	0	45370.1	45.9	0	0
BR.31	1	III	LUNG CANCER	PROFIT	1	0	0	0	0	0	0
CA209-032	6	I/II	MELANOMA	PROFIT	13	36222.6	0	171.512	259.776	4250.4	0
CA209-140	1	II	HAEMATOLOGIC	PROFIT	1	3371.69	0	0	0	0	0
CA209172	8	I/II	MELANOMA	PROFIT	8	22093.5	0	39750.5	0	0	0
CA209205	5	I/II	HAEMATOLOGIC	PROFIT	5	13664.2	0	0	0	0	0
CA209-227	1	III	LUNG CANCER	PROFIT	1	4258.98	1949.23	32.472	2039.89	0	0
CA209401	12	III	MELANOMA	PROFIT	12	31189.9	0	59625.7	0	0	0
CA209511	1	IIIB/IV	MELANOMA	PROFIT	1	5678.64	0	2484.41	0	0	0
CARD	2	IV	UROGYNAECOLOGICAL	PROFIT	2	5008.71	0	0	0	0	0
CHECKMATE 651	1	III	NECK HEAD	PROFIT	1	2697.35	0	32.472	4864.78	0	0
CO39262 - TRILOGY	2	III	MELANOMA	PROFIT	2	0	0	286.886	241.164	0	0
CPDR001E2201	4	II	NEUROENDOCRINE	PROFIT	4	0	0	0	0	0	0
CPDR001F2301	1	III	MELANOMA	PROFIT	1	0	0	4403.52	2545.62	0	0
EDO-S101-1001	2	I	HAEMATOLOGIC	PROFIT	2	0	0	0	0	0	0
EMR 100070-007	3	III	GASTROINTESTINAL	PROFIT	3	19.9914	0	70.585	39468	0	0
GO29437	1	III	LUNG CANCER	PROFIT	1	0	0	13.53	9.11	0	0
GO29537	4	III	LUNG CANCER	PROFIT	4	0	0	54.12	4533.1	0	0
IND.227	2	II	MESOTHELIOMA	NO PROFIT	2	11312.4	0	0	0	0	0
K OVAIO METASTATICO - MK3475	1	II	OVARIAN	NO PROFIT	1	5656.2	0	1.62162	0	0	0
MITO-16B	2	III	UROGYNAECOLOGICAL	NO PROFIT	2	4760.32	0	0	0	0	0
MK3475-022	4	I/II	MELANOMA	PROFIT	4	21538.8	0	17614.1	10182.5	0	0
MK3475-086	1	III	BREAST	PROFIT	1	5656.2	0	116.676	4165.28	0	0
MK3475-158	5	II	MELANOMA	PROFIT	7	39593.4	0	105.772	0	0	0
MK3475-252/KEYNO	2	III	MELANOMA	PROFIT	2	11312.4	0	7918.68	0	0	0
MK34755-204	2	III	HAEMATOLOGIC	PROFIT	2	12123.6	0	18478.2	0	0	0
MO28230	1	II	BREAST	PROFIT	1	3481.49	0	4430.99	0	0	0
MO29112 MODUL	13	II	GASTROINTESTINAL	PROFIT	13	14771.9	0	305.868	54148.6	3094	157872
MO29518	1	II	MELANOMA	PROFIT	1	0	0	0	0	0	0
MO29983	3	III	UROGYNAECOLOGICAL	PROFIT	3	0	0	8405.79	0	0	0
SECOMBIT NIVO1+IPI 3	8	II	MELANOMA	NO PROFIT	8	16156.9	42972.1	1174.27	678.832	0	0
WO29636	3	III	UROGYNAECOLOGICAL	PROFIT	3	0	0	97.416	590.328	0	0
WO30085	4	II	BREAST	PROFIT	4	13820.5	0	17724	0	0	0
TOTAL						386103	44921.3	228669	123773	7344.4	157872
